# Supplementary material for: Design of a New Chiral Deep Eutectic Solvent Based on 3-Amino-1,2-propanediol and Its Application in Organolithium Chemistry
Source: Molecules. 2022 Dec 5;27(23):8566. doi: 10.3390/molecules27238566 (PMC9738533; doi:10.3390/molecules27238566)
Supplement: Supplementary file 1 [file molecules-27-08566-s001.zip]

Archive with 1 entries (1 files):
- molecules-2043350-supplementary.pdf
